# Supplementary material for: Lead Exposure Can Affect Early Childhood Development and Could Be Aggravated by Stunted Growth: Perspectives from Mexico
Source: Int J Environ Res Public Health. 2023 Mar 15;20(6):5174. doi: 10.3390/ijerph20065174 (PMC10049063; doi:10.3390/ijerph20065174)
Supplement: Supplementary file 1 [file ijerph-20-05174-s001.zip]

Archive with 1 entries (1 files):
- ijerph-2239804-supplementary.pdf
